# Supplementary material for: Perceived Barriers and Facilitators to Physical Activity Engagement Among Cancer Survivors: A Qualitative Study
Source: Cancers (Basel). 2026 Mar 3;18(5):817. doi: 10.3390/cancers18050817 (PMC12984601; doi:10.3390/cancers18050817)
Supplement: Supplementary file 1 [file cancers-18-00817-s001.zip]

Archive with 1 entries (1 files):
- cancers-4114184-supplementary.pdf
